# Supplementary material for: Ionization Radiation Shielding Effectiveness of Lead Acetate, Lead Nitrate, and Bismuth Nitrate-Doped Zinc Oxide Nanorods Thin Films: A Comparative Evaluation
Source: Materials (Basel). 2021 Dec 21;15(1):3. doi: 10.3390/ma15010003 (PMC8746144; doi:10.3390/ma15010003)
Supplement: Supplementary file 1 [file materials-15-00003-s001.zip]

Archive with 1 entries (1 files):
- materials-1425134-supplementary.pdf
